# Supplementary material for: Effect of Composition on Polarization Hysteresis and Energy Storage Ability of P(VDF-TrFE-CFE) Relaxor Terpolymers
Source: Polymers (Basel). 2021 Apr 20;13(8):1343. doi: 10.3390/polym13081343 (PMC8073565; doi:10.3390/polym13081343)
Supplement: Supplementary file 1 [file polymers-13-01343-s001.zip]

Archive with 1 entries (1 files):
- polymers-1174520-supplementary.pdf
